# Supplementary material for: OsCpn60β1 is Essential for Chloroplast Development in Rice (Oryza sativa L.)
Source: Int J Mol Sci. 2020 Jun 4;21(11):4023. doi: 10.3390/ijms21114023 (PMC7313468; doi:10.3390/ijms21114023)
Supplement: Supplementary file 1 [file ijms-21-04023-s001.zip › Supplementary materia/Table S1.xlsx]

## Sheet: Sheet1
Table S1 All DAPs in mutants were listed.
Protein ID	Description	Fold changes(mutant/WT)	t test p value
Q6AVQ4	Putative prohibitin	30.3657	0.00470359
Q6H4V1	4-hydroxyphenylpyruvate dioxygenase	20.5924	0.0013144
Q6Z7V2	24.1 kDa heat shock protein, mitochondrial	15.0221	9.26894e-06
Q7XUG1	Malate synthase	12.6296	0.0086986
Q6AUF2	Os05g0565400 protein	10.6657	0.00120625
Q0JCP6	Aldose 1-epimerase	10.5478	0.000526229
Q6ZFJ9	60 kDa chaperonin beta subunit	9.3542	0.0123543
Q69X86	Os06g0590301 protein	8.69199	0.00233899
Q5VNT9	Os06g0136600 protein	7.829	2.04249e-05
Q65WV6	Os05g0475400 protein	7.23759	0.00044302
A0A0E0GM66	Sucrose synthase	7.09723	0.000661882
Q6EPY3	Os02g0533800 protein	6.46535	5.64504e-05
Q7Y0F2	Probable nucleoredoxin 1-2	5.89512	0.00614166
Q945E9	JIOsPR10	5.36285	0.00655048
Q6ZCV7	Os08g0487800 protein	5.32304	0.0168145
Q5W6M4	Os05g0344200 protein	5.02955	9.0127e-05
Q6K670	Os02g0794600 protein	4.99547	0.00171164
Q6YZ75	Putative methylcrotonyl-CoA carboxylase beta chain, mitochondrial	4.98096	0.00342323
Q6K623	Os02g0612900 protein	4.94391	3.65359e-08
Q10KP0	Os03g0376600 protein	4.8136	3.80179e-06
Q6ATX4	Os05g0470800 protein	4.7001	0.0111504
A0A0P0WDK6	Os04g0557500 protein	4.63682	0.000357845
Q7XJ39	Non-specific lipid-transfer protein 2A	4.58004	0.0133229
A0A0E0H8N5	Beta-hexosaminidase	4.46718	0.031896
A7J2C3	Fructose-1,6-bisphosphatase 2	4.46147	0.00154139
Q7XZF7	Probable DNA gyrase subunit A, chloroplastic/mitochondrial	4.39718	0.00740084
B9F0T1	Uncharacterized protein	4.0518	0.0243521
Q1WM16	Hexokinase-7	4.02663	0.00645739
Q259D7	H0801D08.15 protein	4.02406	7.58848e-06
Q8H3I7	10 kDa chaperonin	3.96366	0.0118009
Q6EQX0	Putative glutathione transferase	3.96158	0.000102266
Q33E23	Glutamate dehydrogenase 2, mitochondrial	3.95999	0.00140956
Q93XI4	N-carbamoylputrescine amidase	3.88164	0.000361732
Q7EYR6	Os07g0262200 protein	3.86083	1.18234e-05
Q5EII3	Os12g0437800 protein	3.85187	0.0132192
Q8LHD1	Os01g0966000 protein	3.84502	0.036187
B8B192	Uncharacterized protein	3.82832	0.00860102
A2Z5W7	Uncharacterized protein	3.82306	0.00305193
Q84LH6	Bowman-Birk serine protease inhibitor family protein, expressed	3.75943	5.32668e-05
A0A0E0HSQ1	Uncharacterized protein	3.73122	0.0260863
Q8H4X9	Os08g0326600 protein	3.64897	0.00135793
Q84L14	Nuclear cap-binding protein subunit 2	3.63459	0.0198965
B9FB19	Uncharacterized protein	3.61437	0.000401513
Q01L89	OSIGBa0076I14.3 protein	3.53736	0.000142333
A0A0E0FZ36	Uncharacterized protein	3.50318	0.0142182
A0A0E0ISY9	Uncharacterized protein	3.49792	7.9932e-07
Q7XI14	Probable D-2-hydroxyglutarate dehydrogenase, mitochondrial	3.48211	0.00715001
A0A0P0WNP9	Non-specific lipid-transfer protein (Fragment)	3.48105	0.00442033
B9FWD9	Uncharacterized protein	3.46111	4.00109e-05
Q8S3R7	Ethylene-responsive protein-like	3.36287	0.00134446
A0A0E0GY35	Uncharacterized protein	3.33921	0.0437616
Q69JW2	NAP1-related protein 2	3.33498	0.0059422
Q10KY5	10 kDa chaperonin, putative, expressed	3.32843	0.0299443
Q69JF3	Os09g0538000 protein	3.3195	0.00139869
B9FYD7	Uncharacterized protein	3.21707	0.0037073
A2ZYE1	Uncharacterized protein	3.19532	0.0448653
Q0DCB5	Os06g0355500 protein	3.1832	0.00401511
Q25A95	B0812A04.3 protein	3.18049	0.000785853
A0A0E0HVC2	Uncharacterized protein	3.16735	0.00125959
Q0DM51	DEAD-box ATP-dependent RNA helicase 3, chloroplastic	3.16089	0.00012475
B8BD82	Uncharacterized protein	3.15009	0.0490274
A0A0E0JAP5	Uncharacterized protein	3.13886	0.00862307
B8BH51	Uncharacterized protein	3.12367	0.000730265
Q5Z6B8	Os06g0530200 protein	3.11269	0.00484106
Q5Z984	Os06g0725000 protein	3.1058	0.0410149
A6N150	Ribonuclease 3	3.10157	0.00102222
Q5SNN4	Zinc finger CCCH domain-containing protein 40	3.06567	0.0230944
Q8LR34	Iron-sulfur cluster assembly protein	3.06313	0.00116448
A0A0E0FLI9	Uncharacterized protein	3.04037	0.0194887
A0A0E0H8N6	Uncharacterized protein	3.02217	0.000759978
Q6K9C3	Serine/arginine-rich splicing factor RSZ23	2.97438	0.00866789
B8B3S4	Uncharacterized protein	2.96692	0.00268426
Q6YVU7	Os07g0539100 protein	2.94202	0.000100263
Q0J0H6	Os09g0509000 protein	2.92617	0.000333798
Q65XL5	Protein WHATS THIS FACTOR 1 homolog, chloroplastic	2.921	0.0184487
Q0IN14	Hsp90 protein, expressed	2.91717	0.000227811
Q6H4L2	Elongation factor 2	2.90757	0.0324843
Q339K4	Os10g0346600 protein	2.8975	0.00574234
Q10RW9	Chaperonin	2.89495	7.334e-05
B9FLJ6	Uncharacterized protein	2.88672	0.00391247
A0A0E0GL18	Non-specific serine/threonine protein kinase	2.8854	0.000734502
B8BJY0	Uncharacterized protein	2.88443	0.00978923
Q9LGB2	Os01g0132000 protein	2.88265	0.000624594
Q2QXY9	2-isopropylmalate synthase B, putative, expressed	2.87684	4.98973e-05
B8ALL8	Uncharacterized protein	2.87455	0.000525305
Q94HZ3	Expressed protein	2.85429	0.00571814
Q9S768	Alanine aminotransferase	2.84803	0.00776555
V5K4S5	Non-specific lipid-transfer protein	2.84627	1.53462e-06
Q6YV10	Putative histidinol-phosphate transaminase	2.84367	9.90646e-05
Q6F332	Calmodulin-2	2.82761	0.0283408
Q7XTB4	OSJNBa0068L06.9 protein	2.82613	3.15931e-05
B9FVY0	Uncharacterized protein	2.81651	0.0151701
Q2QMG2	Methylcrotonoyl-CoA carboxylase subunit alpha, mitochondrial	2.81277	0.011203
Q2R1G9	Acyl-coenzyme A oxidase 2, peroxisomal, putative, expressed	2.81147	0.00185127
Q653V7	Probable alpha-glucosidase Os06g0675700	2.80815	0.00311981
A0A0E0J6G2	Uncharacterized protein	2.7894	0.0083809
Q7G2B6	Nonspecific lipid-transfer protein, putative, expressed	2.78587	0.00126534
Q2R0X0	Os11g0629200 protein	2.77256	0.0161652
B8BML4	Uncharacterized protein	2.76009	0.0151513
A0A0E0I5Z0	Lon protease homolog, mitochondrial	2.75502	0.0232214
Q6L509	Os05g0460000 protein	2.74488	0.0337253
Q7EZD2	Os08g0158500 protein	2.72627	0.00553257
Q2RAM6	Ubiquitin-like protein 5, putative, expressed	2.7135	0.00771328
Q6K9X3	Os02g0823400 protein	2.70951	0.0449339
Q2QV45	70 kDa heat shock protein	2.68976	9.58327e-05
A0A0E0GU50	Uncharacterized protein	2.68955	5.22057e-05
A0A0E0GVG4	Peptidyl-prolyl cis-trans isomerase	2.67337	0.0114501
Q7XZX4	40S ribosomal protein S29, putative, expressed	2.6707	0.0109881
Q9ZSU6	High mobility group protein	2.63971	0.0199028
Q0J8V7	Os04g0685200 protein (Fragment)	2.63589	0.000318195
Q5VRF5	Ribonucleoside-diphosphate reductase	2.63212	0.00287641
Q6EPN6	2-C-methyl-D-erythritol 2,4-cyclodiphosphate synthase, chloroplastic	2.62927	0.0317132
A0A0P0WQK5	Os05g0566900 protein (Fragment)	2.62847	0.0187926
Q6H806	Os02g0181800 protein	2.62706	0.000413254
Q67VB8	CREG2-protein-like	2.61029	0.000589829
Q6H4G4	Os09g0370200 protein	2.5826	0.014497
Q6Z302	Os02g0767700 protein	2.57942	0.000326864
Q655Q2	Dihydrolipoamide acetyltransferase component of pyruvate dehydrogenase complex	2.56927	0.0012642
Q5N760	NADH-cytochrome b5 reductase	2.56591	0.00153731
Q6Z6Y2	Os02g0130000 protein	2.56542	0.00519117
B9F950	Uncharacterized protein	2.56496	0.00165698
Q10PD0	Purple acid phosphatase	2.55384	0.000641575
Q10PA5	NHP2-like protein 1, putative, expressed	2.53548	0.0195981
B8BP88	Uncharacterized protein	2.52434	0.00767741
Q6K4D4	Os09g0471900 protein	2.52064	0.0205954
B9G0G2	Uncharacterized protein	2.51767	0.00101734
Q7X7Y5	OSJNBb0062H02.3 protein	2.51688	0.000435996
Q6Z6A7	Annexin	2.51653	0.00449413
Q84U93	Zinc finger protein SRZ1	2.51464	0.000401627
A2Y7Z3	Uncharacterized protein	2.49654	0.0308572
A0A0P0XQH4	Os09g0567800 protein	2.49055	0.0226763
A3BVI9	Uncharacterized protein	2.48426	0.00629549
Q2QNS1	Os12g0556400 protein	2.47805	0.00418429
Q2QZL4	Splicing factor U2af large subunit B	2.47063	0.00990641
Q5KQD2	Os05g0548100 protein	2.45492	0.00062151
Q65X08	Os05g0519400 protein	2.43371	0.00384065
A3AC56	Uncharacterized protein	2.43012	0.00824531
A0A0E0I0Z9	Uncharacterized protein	2.42895	0.0378558
Q6AVR1	Expressed protein	2.42672	0.00172203
Q75IM9	Isovaleryl-CoA dehydrogenase, mitochondrial	2.42603	0.000195764
Q5Z6H0	Xyloglucan endotransglucosylase/hydrolase	2.41628	0.000111021
Q9SXY8	Beta-1,3-glucanase (Fragment)	2.41312	1.02397e-05
Q10K23	Jacalin-like lectin domain containing protein, expressed	2.40322	0.000380267
A0A0E0JBI0	Uncharacterized protein	2.40128	0.03101
B9EV54	Cysteine proteinase inhibitor	2.40059	0.000105791
Q75M17	Os05g0105100 protein	2.37783	0.00616971
Q8GRU7	Os07g0640200 protein	2.37687	0.000674056
Q6ZJ19	Os08g0556600 protein	2.37657	0.00966438
Q7FAH2	Glyceraldehyde-3-phosphate dehydrogenase 2, cytosolic	2.37589	1.62413e-05
Q9ST82	Peroxidase	2.36899	4.42968e-05
A0A0E0HBR0	Uncharacterized protein	2.3637	0.00045401
Q10N98	33 kDa secretory protein, putative, expressed	2.36117	0.00850896
Q9M4T5	Putative histone deacetylase HD2	2.34663	0.00176235
Q9SDK0	Dynein light chain	2.33629	0.000561507
Q8LNU2	Hydroxyproline-rich glycoprotein family protein, putative, expressed	2.3352	0.00240845
P28757	Superoxide dismutase [Cu-Zn] 2	2.33017	7.21835e-05
Q5N8E4	Putative ubiquinol-cytochrome-c reductase	2.32849	0.0497858
Q10MT8	Gamma interferon inducible lysosomal thiol reductase family protein, expressed	2.3265	0.00066447
Q5Z5T3	Os06g0567900 protein	2.32551	0.000305147
Q2RBD1	Non-specific lipid-transfer protein	2.29715	0.00589817
Q7X856	Uncharacterized protein P0552F09.131	2.29663	0.00793888
Q6ZH90	Histone deacetylase complex subunit SAP18	2.2962	0.000654906
B9G207	Ubiquitin thioesterase	2.28728	0.0393889
B8APJ2	Uncharacterized protein	2.28419	0.000610853
Q0IQK7	Non-specific lipid-transfer protein (Fragment)	2.28125	0.00234129
Q6K5G8	Glyceraldehyde-3-phosphate dehydrogenase 3, cytosolic	2.27685	0.00056901
A0A0P0VGY4	Os02g0245000 protein (Fragment)	2.27245	0.000747367
B9FS29	Uncharacterized protein	2.27108	0.00960968
Q5VME5	Glycosyltransferase	2.26271	0.000259643
Q10LH4	Nucleolar protein NOP5, putative, expressed	2.25914	0.0175212
Q6Z343	Os02g0726400 protein	2.25826	0.00139306
Q6Z3X5	Os07g0695800 protein	2.25777	0.045939
Q2QQ99	Protein SPIRAL1-like 3	2.2563	0.000752138
Q75IP8	Pentatricopeptide, putative, expressed	2.2522	0.00662288
A3A2T7	Uncharacterized protein	2.24809	0.0254277
A0A0P0VC43	Os01g0916200 protein (Fragment)	2.23883	0.00951238
Q2QND8	Os12g0569300 protein	2.23387	0.0010498
B9FU86	Uncharacterized protein	2.23347	0.000438797
Q6ESZ6	Cytochrome b-c1 complex subunit 6	2.23215	0.00703429
A0A0P0WDS8	Os04g0573200 protein (Fragment)	2.23179	0.00805924
Q0JF58	Protein argonaute 4B	2.23152	0.000717507
Q5VMI0	UDP-glucose:2-hydroxyflavanone C-glucosyltransferase	2.2294	0.000541784
Q8LQ41	Os01g0850900 protein	2.22835	0.00229531
O04226	Delta-1-pyrroline-5-carboxylate synthase 1	2.22696	0.000865475
Q75H81	Serpin-ZXA	2.22117	0.0211418
Q6EPT1	Os02g0582900 protein	2.22079	0.00200457
B8AHH6	Uncharacterized protein	2.21728	0.0190066
A6MZZ6	H/ACA ribonucleoprotein complex subunit 2 (Fragment)	2.21724	0.0261797
A3BVR0	Uncharacterized protein	2.20981	0.00363086
Q75I67	Os03g0427900 protein	2.20976	0.00713232
Q65XV6	Os05g0111200 protein	2.20843	0.000414781
Q2R068	Os11g0657100 protein	2.20793	0.0123998
Q5QM60	Non-specific lipid-transfer protein	2.20757	0.00285784
Q0J9V5	Thioredoxin-like protein CXXS1	2.20295	0.00261596
Q94E65	Os01g0172800 protein	2.20252	0.0213345
A0A0P0XVT5	Alpha-galactosidase (Fragment)	2.196	5.25739e-05
Q6H738	Os02g0198300 protein	2.19501	2.11152e-05
B9G449	Uncharacterized protein	2.19435	0.000121777
Q2QVB4	Aspartyl aminopeptidase, putative, expressed	2.19302	0.000670524
Q6L5I5	Mitochondrial outer membrane protein porin 2	2.19119	0.000100611
Q8L4E7	SAP-like protein BP-73	2.18579	0.00156551
A0A0E0H9A3	Serine/threonine-protein phosphatase	2.18282	0.0243099
Q0D4I6	Os07g0623400 protein	2.17813	0.0385227
Q8H8C7	Chitin elicitor-binding protein	2.17146	0.00432204
Q7X885	Gibberellin stimulated transcript related protein 2	2.16969	0.00269773
A2WYG9	Probable mitochondrial import receptor subunit TOM20	2.16707	8.8674e-05
Q7XJ13	Chloroplast nucleoid DNA-binding protein-like protein	2.16677	0.00754352
Q10MK5	Argininosuccinate lyase	2.16194	0.00572467
Q6Z6S1	Apoptosis inhibitor 5-like protein API5	2.15837	4.99702e-05
Q851K0	Germin-like protein 3-5	2.15783	0.00782804
A3A9Z4	Uncharacterized protein	2.15725	0.000253294
A2YNL0	Uncharacterized protein	2.15324	0.0196463
A0A0E0FVL6	Uncharacterized protein	2.1526	0.00338053
Q943L0	Os01g0839900 protein	2.15252	0.00199223
Q6K209	Defensin-like protein CAL1	2.15033	0.000326488
Q75M28	Os05g0103600 protein	2.14645	0.0192178
Q5ZCK5	Probable calcium-binding protein CML16	2.13782	0.00283163
Q6Z4C0	Os07g0510400 protein	2.13652	0.00442433
Q5TKF9	U6 snRNA-associated Sm-like protein LSm8	2.13528	0.0346376
B8AV59	Uncharacterized protein	2.13304	0.00150985
Q7Y179	Glucan endo-1,3-beta-glucosidase 7, putative, expressed	2.13202	0.023301
Q0E4G1	Os02g0120900 protein	2.12895	0.0392397
Q5NBS3	Putative COP9 signalosome complex subunit 2	2.12835	0.017216
Q5TKF4	Nucleoside diphosphate kinase	2.12741	1.04327e-05
Q7X7S9	Putative alanine aminotransferase	2.12287	0.000869637
Q8S9Z3	Os01g0969000 protein	2.11785	0.000713083
Q10LT8	Os03g0335300 protein	2.117	0.00189889
Q53NQ9	Dirigent protein	2.11665	0.007293
Q65XA0	Probable glutathione S-transferase DHAR1, cytosolic	2.11593	4.54348e-05
Q10LW8	Hydroxyacylglutathione hydrolase, putative, expressed	2.11001	0.00104002
B9FSZ9	Uncharacterized protein	2.109	0.0268806
Q5N902	Transcription initiation factor IID (TFIID) subunit A-like protein	2.106	0.0144084
B7FAK7	Os01g0595100 protein	2.10479	0.000336176
Q10PB3	Translocase of chloroplast	2.10235	0.000321193
B7FAF4	RuvB-like helicase	2.10051	0.0251787
A2Z556	Aldose 1-epimerase	2.09758	0.00805914
Q5Z9Z3	Thioredoxin-like protein Clot	2.09693	0.0101046
Q9ATR3	Glucanase	2.09267	5.49139e-05
Q69XJ9	Os06g0602600 protein	2.092	0.0372007
Q2QQ48	Eukaryotic translation initiation factor 5A	2.09102	0.0374734
Q69P55	Os09g0422000 protein	2.08887	0.0409489
Q84Q77	17.9 kDa class I heat shock protein	2.08797	0.0245667
Q7F2X8	Os01g0916600 protein	2.08523	0.00240556
A3ANX5	Mitochondrial Rho GTPase	2.07863	4.13166e-06
Q0JL44	Protein SGT1 homolog	2.07124	0.00046052
A3AMT2	Uncharacterized protein	2.06827	0.00290682
Q6K653	Os02g0504500 protein	2.0675	0.0494021
Q9FU74	Os01g0143800 protein	2.06682	0.0014062
Q2QLJ0	9,10-9,10 carotenoid cleavage dioxygenase 1, putative, expressed	2.0665	0.00018698
Q7XTB5	OSJNBa0068L06.8 protein	2.06549	0.00496615
Q2QLS7	Os12g0630200 protein	2.06075	0.0105391
Q84SD6	NADH dehydrogenase [ubiquinone] iron-sulfur protein 6, mitochondrial	2.05974	0.0100538
Q109W0	Os10g0321700 protein	2.05293	0.00162937
Q60EJ0	Os05g0501700 protein	2.05117	0.000735902
Q651Z0	Os09g0476100 protein	2.04984	0.0499496
Q0D7K9	Os07g0237100 protein	2.04729	0.00212648
Q6K456	Os09g0132600 protein	2.04559	0.00816536
A0A0E0G9D0	Uncharacterized protein	2.03871	0.00010491
Q6ZG77	Probable diaminopimelate decarboxylase, chloroplastic	2.03749	7.07189e-05
A0A0E0I700	26S proteasome non-ATPase regulatory subunit 1 homolog	2.03704	0.039171
A0A0P0V3J2	Os01g0530400 protein (Fragment)	2.03326	0.00628893
Q6K8B8	40S ribosomal protein S3a	2.03142	0.00470325
A0A0E0FN67	Uncharacterized protein	2.03087	0.000849889
Q9FRT3	Thioredoxin	2.03046	0.0127366
Q6Z5K5	Sucrase-like protein	2.02876	0.00106446
A0A0E0H214	Uncharacterized protein	2.02648	0.00728446
Q5VRC9	Os01g0179300 protein	2.02379	0.00478975
Q7EZB9	Os08g0517500 protein	2.02378	0.0315591
Q10NX8	Beta-galactosidase 6	2.02365	0.000433403
Q7Y0E8	Probable nucleoredoxin 1-1	2.0224	3.08405e-05
Q5N7B4	Laccase-7	2.01629	0.0239629
Q0D840	Thioredoxin H1	2.01095	0.0020565
Q67IX6	Protein disulfide isomerase-like 1-4	2.00887	0.00119028
Q10L34	Expressed protein	2.00812	0.0193644
B9FXQ1	Uncharacterized protein	2.00429	0.000489842
A2ZNS8	Uncharacterized protein	2.00113	0.0169322
Q5WMY1	Os05g0155300 protein	2.00106	0.0134253
Q7XS58	Cysteine synthase	0.49928	0.000309096
Q5U1T0	Peroxidase	0.498376	0.00347498
Q94CW5	Os01g0862200 protein	0.495966	0.00558435
Q2QM69	2-methyl-6-phytyl-1,4-hydroquinone methyltransferase 2, chloroplastic	0.495285	0.00967789
A2X7X9	Uncharacterized protein	0.484511	0.000538778
Q656T5	Os01g0574600 protein	0.478584	0.00524837
Q10JP5	Glucose-6-phosphate 1-dehydrogenase	0.47485	0.000786087
Q7X9A7	Putative rubisco subunit binding-protein alpha subunit (60 kDa chaperonin alpha subunit)	0.47454	0.000971658
Q0DWE9	Os02g0818000 protein (Fragment)	0.474086	0.0084355
B8AYC1	Uncharacterized protein	0.471541	0.00063864
A0A0E0IUP1	NADPH-protochlorophyllide oxidoreductase	0.462921	0.00263892
Q8W0A4	Os01g0228600 protein	0.455357	0.00319129
A2XX07	Uncharacterized protein	0.453345	0.0132323
Q7XDY9	Rubisco accumulation factor 1, chloroplastic	0.452957	0.000964074
Q6Z702	Os02g0125100 protein	0.45165	0.000347571
Q6K471	Ferredoxin-thioredoxin reductase catalytic chain, chloroplastic	0.45112	0.00416944
Q5Z4D3	Peroxidase	0.450025	0.00135208
Q5JLV2	Os01g0894700 protein	0.447813	0.00227263
A2X335	Uncharacterized protein	0.446302	0.00416512
D4AIA3	Glucose-1-phosphate adenylyltransferase	0.441898	1.36762e-05
A0A0P0WMY1	Os05g0432400 protein	0.441751	0.000703087
B9FI18	Uncharacterized protein	0.439952	4.01037e-05
A0A0E0J804	Uncharacterized protein	0.439657	0.0176605
Q5ZCB0	Putative Bowman Birk trypsin inhibitor	0.437802	0.0418391
A2YL83	Uncharacterized protein	0.436892	0.00170518
Q84P62	OSJNBa0087O24.10 protein	0.435087	0.00592732
Q9AY51	Putative peptide methionine sulfoxide reductase	0.434853	0.000377391
A3APM6	Uncharacterized protein	0.430589	0.0077107
B9FQ34	Uncharacterized protein	0.429699	0.0150902
Q7XHS1	2Fe-2S iron-sulfur cluster protein-like	0.425243	0.0336583
Q0JR25	Bowman-Birk type bran trypsin inhibitor	0.425015	0.00825233
Q53PA7	2-oxoglutarate/malate translocator (Clone OMT103), mitochondrial membrane-proso millet	0.421355	0.000217118
Q0DEU8	Os06g0133800 protein (Fragment)	0.420926	2.4302e-06
Q6YW78	Os08g0382400 protein	0.41552	0.000795516
B8A6J6	Uncharacterized protein	0.413431	0.000440823
B7FAE9	Glutathione peroxidase	0.41108	0.000155538
A0A0P0Y723	Os12g0152700 protein (Fragment)	0.409168	0.000407315
A0A0P0VUT4	Os03g0222350 protein	0.40573	0.034614
Q5QLG3	Os01g0682500 protein	0.401013	0.00196137
A0A0P0VC38	Os01g0919900 protein (Fragment)	0.400968	0.00581617
Q6YU90	Os02g0101500 protein	0.399843	0.000812893
Q7XPV1	OSJNBa0088H09.5 protein	0.399258	0.044691
Q6Z6B5	Os02g0328300 protein	0.395966	6.94554e-06
A3C6G9	Glycine cleavage system H protein, mitochondrial	0.3926	2.01231e-06
A0A0E0J938	Uncharacterized protein	0.391067	0.000446349
Q6Z0E5	Os08g0323400 protein	0.388326	0.00660248
B9FM97	Uncharacterized protein	0.387828	0.00139575
B9F3Z9	Uncharacterized protein	0.386146	0.00124733
B8AQZ3	Uncharacterized protein	0.385502	0.00360223
Q6ZL81	Os07g0469100 protein	0.385012	0.000576414
A6N0D0	Chloroplast 28 kDa ribonucleoprotein (Fragment)	0.381278	0.00100797
Q6ZCR3	Germin-like protein 8-12	0.37808	0.00159324
Q69RJ0	Ferredoxin-dependent glutamate synthase, chloroplastic	0.373556	0.000133053
A0A0E0FIC7	Uncharacterized protein	0.371843	0.0049766
Q67UK9	Probable glutathione S-transferase DHAR2, chloroplastic	0.371031	0.00128264
B8AR31	Glucose-1-phosphate adenylyltransferase	0.370048	2.46249e-05
A0A0E0IE05	Uncharacterized protein	0.357708	0.00171107
A3A5J9	Uncharacterized protein	0.350966	0.00025848
Q7XUW6	OSJNBa0027P08.10 protein	0.346243	0.0422691
A0A0P0VFC8	Os02g0168800 protein (Fragment)	0.344814	1.83051e-05
Q7XPR2	Aminomethyltransferase	0.341714	0.000198069
Q9FP25	Os01g0303000 protein	0.340493	0.00174845
Q6ZIT9	Peptidylprolyl isomerase	0.332928	0.00283693
B8B8Z3	Uncharacterized protein	0.332834	0.00104973
Q6ZFF1	Os08g0482700 protein	0.332688	0.000258463
Q0JAF4	Os04g0602100 protein	0.332404	0.00082182
Q67VQ6	Immunophilin-like	0.329643	0.00754502
Q7F8S5	Peroxiredoxin-2E-2, chloroplastic	0.329333	0.000274359
Q8H3C6	Os07g0656700 protein	0.321035	0.0146573
Q6Z6A0	50S ribosomal protein L29, chloroplastic	0.319941	0.00218118
Q8S091	Thioredoxin F, chloroplastic	0.316587	4.51762e-05
A0A0P0WP33	Phosphoglycerate kinase	0.315569	0.000166567
B9FF68	Uncharacterized protein	0.314877	0.000889661
P0C5D5	Peroxiredoxin Q, chloroplastic	0.312001	3.57665e-05
Q9ARP1	Os01g0144100 protein	0.311451	0.000248918
Q2QYD2	FHA domain containing protein, expressed	0.310277	0.0192948
A0A0E0IIC7	Uncharacterized protein	0.308548	0.000168945
Q5ZB95	Cyanobacteria-specific protein-like	0.308118	0.000727278
B9F7Z7	Uncharacterized protein	0.30643	5.27705e-06
Q10CE4	Peroxisomal (S)-2-hydroxy-acid oxidase GLO1	0.306184	4.51735e-06
Q6V9T1	Glycine cleavage system P protein	0.305182	1.86261e-06
Q653Z1	Peptidylprolyl isomerase	0.303836	0.00999715
Q60E59	50S ribosomal protein L1, chloroplastic	0.299646	5.56558e-05
A3A7Y3	Uncharacterized protein	0.298939	0.000151729
B7EE89	cDNA clone:J013124G04, full insert sequence	0.297201	0.0282692
A2ZZS7	Ferredoxin	0.292461	0.0299589
Q10LH9	Nuclear pore protein	0.291666	0.00213847
Q0DST1	Os03g0289400 protein	0.289991	0.00146785
Q9AYT6	50S ribosomal protein L11, chloroplast, putative, expressed	0.289222	1.78417e-05
Q7XKF3	Protochlorophyllide reductase A, chloroplastic	0.28579	0.00835373
B9G3I4	Dihydrolipoamide acetyltransferase component of pyruvate dehydrogenase complex	0.284481	0.0293679
Q8S7W8	Os03g0170500 protein	0.282073	0.0134246
Q75LC1	30S ribosomal protein S1, chloroplastic	0.280156	0.0223153
A0A0P0XAE2	Os07g0691200 protein	0.279589	0.00014767
B9FZZ5	Uncharacterized protein	0.277155	0.000831949
B9GC84	Uncharacterized protein	0.276221	0.00309275
Q7XZW5	Malate dehydrogenase	0.275984	2.41225e-05
Q9ZP20	Thioredoxin M5, chloroplastic	0.270349	0.000790175
Q6H5V4	Os02g0638300 protein	0.270322	0.0125857
Q7XBR2	ATP-dependent Clp protease proteolytic subunit	0.266852	0.000569113
Q10LR9	Uroporphyrinogen decarboxylase 2, chloroplastic	0.265441	0.000403363
Q84UX4	Alanine aminotransferase	0.261065	0.000160167
Q0JNQ7	ATP-dependent Clp protease proteolytic subunit	0.260911	0.00539777
Q6H444	Os09g0279400 protein	0.259555	0.000506735
Q9ZRI9	Catalase	0.258263	0.00171475
Q8SAY0	50S ribosomal protein L18, chloroplastic	0.256868	5.89906e-05
O22386	50S ribosomal protein L12, chloroplastic	0.256453	0.000137695
B8B5I4	Thioredoxin reductase	0.255882	0.00118681
P41344	PetH-1	0.255238	0.000136566
Q7XHR0	Peptidylprolyl isomerase	0.250741	0.000209483
O64422	Fructose-1,6-bisphosphatase, chloroplastic	0.250436	0.00015199
Q6H443	Os09g0279500 protein	0.250045	0.000208171
A0A0P0X1D1	Os06g0729650 protein	0.249084	0.00166617
Q5Z6P4	Os06g0264800 protein	0.248909	0.00344259
Q6Z510	30S ribosomal protein S3, chloroplastic	0.24795	0.000250386
Q6YT73	Peroxisomal (S)-2-hydroxy-acid oxidase GLO5	0.245168	7.4305e-05
Q6AUN5	Os05g0568900 protein	0.244879	0.00264538
Q69RL1	Os07g0468100 protein	0.24385	0.000532349
B9F800	Uncharacterized protein	0.242425	0.0293788
Q03200	Light-regulated protein, chloroplastic	0.240637	0.00102995
A6MZG9	30S ribosomal protein S10 , chloroplastic	0.238911	0.000508422
Q8LNF2	Os10g0502000 protein	0.236181	9.77696e-05
A0A0N7KG12	Os02g0729400 protein (Fragment)	0.235887	0.000789261
Q9ZST1	30S ribosomal protein S17, chloroplastic	0.234567	0.000125928
Q6ENH2	30S ribosomal protein S4, chloroplastic	0.233209	0.000615915
Q9LKK3	Putative tyrosine phosphatase (Fragment)	0.233015	0.000100785
Q10I42	HAD-superfamily hydrolase, subfamily IA, variant 3 containing protein, expressed	0.231689	0.00142564
Q652L5	Os09g0567350 protein	0.229588	0.0186427
Q84SC5	Os08g0162600 protein	0.228918	0.000117599
A3BAR3	Uncharacterized protein	0.228147	0.00023376
Q53N80	Os11g0242400 protein	0.227208	0.000215996
Q9ZST0	50S ribosomal protein L5, chloroplastic	0.226878	0.00298744
Q7XPL5	Methionine aminopeptidase	0.226308	0.0498948
U5LY03	Geranylgeranyl reductase	0.222091	0.000303662
A2X7Q5	Uncharacterized protein	0.220326	8.64701e-05
Q0JG75	Psb28	0.218428	0.00843137
P12139	50S ribosomal protein L20, chloroplastic	0.218199	0.0379101
A3BVM0	Uncharacterized protein	0.217707	0.00013575
Q7X7H3	OSJNBa0076N16.12 protein	0.217438	2.32552e-06
Q9SNK3	Glyceraldehyde-3-phosphate dehydrogenase	0.217282	0.000689252
Q6ZGM0	Os02g0117100 protein	0.214793	4.22962e-06
A2XIG6	Uncharacterized protein	0.21243	7.99809e-05
Q0JLL8	Os01g0589800 protein (Fragment)	0.211503	0.0106387
A0A0P0XF80	Os08g0347500 protein	0.208884	1.20021e-05
Q9ZSS9	50S ribosomal protein L10	0.207895	0.000104588
Q7XBY4	Mitochondrial carnitine/acylcarnitine carrier, putative, expressed	0.200669	0.00590524
Q5VQX1	Os01g0805300 protein	0.200243	0.000211805
P93431	Ribulose bisphosphate carboxylase/oxygenase activase, chloroplastic	0.198134	0.000335256
B9FPI2	Uncharacterized protein	0.197017	0.00200811
Q84JG8	Chloroplast sedoheptulose-1,7-bisphosphatase	0.195396	2.44888e-05
Q7F4T2	50S ribosomal protein L14, chloroplastic	0.190786	0.00591067
Q94J17	Os01g0749200 protein	0.190001	3.07537e-06
Q01HZ7	Glutamine synthetase	0.187921	0.000127897
Q5VQ13	ATP-dependent Clp protease proteolytic subunit	0.184827	0.0226978
Q5JN29	Os01g0959900 protein	0.183013	0.000146025
A6MZT1	Plastid-specific 30S ribosomal protein (Fragment)	0.182817	0.00576095
Q6EN80	30S ribosomal protein S19, chloroplastic	0.178238	7.36673e-05
Q6K241	Os02g0259600 protein	0.178076	0.000482733
Q2QU06	60 kDa chaperonin alpha subunit	0.171665	2.22953e-07
Q5Z8V3	Os06g0705100 protein	0.168838	0.00506362
Q7XUW0	OSJNBa0072F16.5 protein	0.168624	0.00348268
Q0JKF5	Os01g0678600 protein	0.167301	0.00176644
Q6YXY5	Putative 50S ribosomal protein L3	0.166872	0.000176615
Q10F16	PetF-2	0.164899	0.00015573
Q0JMV6	Os01g0357100 protein	0.163968	9.22261e-06
Q7XPV4	OSJNBa0088H09.2 protein	0.16297	0.00166514
Q0JN47	Os01g0328600 protein	0.162402	0.00359898
Q6KA00	50S ribosomal protein L9	0.162274	7.68119e-05
Q69X42	Glycine cleavage system P protein	0.161601	2.03628e-05
A0A0E0GLK8	Uncharacterized protein	0.161031	1.09871e-05
Q6ENC8	50S ribosomal protein L23, chloroplastic	0.159575	0.0386337
Q0JHF8	Fructose-1,6-bisphosphatase, cytosolic	0.158628	6.44588e-06
Q6EP57	PsbQ-2	0.155937	0.000146025
Q8W250	1-deoxy-D-xylulose 5-phosphate reductoisomerase, chloroplastic	0.153343	0.00015573
A3C132	Uncharacterized protein	0.151676	0.00182807
Q69WH2	Os06g0332800 protein	0.14561	0.00190008
Q6ENF2	50S ribosomal protein L33, chloroplastic	0.144685	0.000234106
A0A0E0GTA0	Uncharacterized protein	0.14241	0.00168019
P12330	Chlorophyll a-b binding protein 1, chloroplastic	0.139617	6.61239e-05
Q8RVB1	50S ribosomal protein L31, chloroplastic	0.139136	1.43043e-05
Q6ZFJ3	PetH-2	0.134299	9.40186e-06
Q6ER49	Peroxidase	0.128882	0.00135836
Q0IPF7	Os12g0207600 protein	0.127649	0.000280711
Q8S6G1	Putative ribosomal protein S2 from chromosome 10 chloroplast insertion	0.127287	0.000589724
Q0JRH3	Os01g0101200 protein (Fragment)	0.126591	6.09634e-07
Q0J8M2	PetF-1	0.125718	1.63849e-06
Q10PV6	50S ribosomal protein L15, chloroplast, putative, expressed	0.125625	1.13501e-06
Q6YWJ7	Chlorophyll a-b binding protein, chloroplastic	0.125137	1.98331e-05
Q850L8	50S ribosomal protein L6, putative, expressed	0.123084	8.76588e-05
O65037	50S ribosomal protein L27, chloroplastic	0.122457	1.96397e-05
Q10NM5	50S ribosomal protein L4, chloroplast, putative, expressed	0.122095	0.000110197
Q60EZ7	Os05g0186000 protein	0.117395	0.000277513
Q40677	Fructose-bisphosphate aldolase, chloroplastic	0.116781	9.33066e-05
Q69V57	Fructose-bisphosphate aldolase	0.113635	0.000230589
Q943W1	PsbO	0.112083	1.85576e-05
Q0D4G9	Os07g0626800 protein (Fragment)	0.112019	0.00880731
A0A0E0GR02	Uncharacterized protein	0.110578	2.18896e-05
B8B1J4	Uncharacterized protein	0.110354	0.00312626
Q75IA5	30S ribosomal protein S13, putative, expressed	0.11031	0.000194021
A6MZL6	50S ribosomal protein l19 (Fragment)	0.107981	0.000276677
P12331	Chlorophyll a-b binding protein 2, chloroplastic	0.104471	2.24135e-05
Q6ZEZ1	Putative ribose-5-phosphate isomerase	0.102032	1.08742e-05
A0A0E0G4J6	Uncharacterized protein	0.100972	0.000573136
A0A0E0G1Z9	Inositol-1-monophosphatase	0.100386	0.000868235
Q5ZDI5	Uncharacterized protein P0686E09.32-3	0.099012	0.0441192
Q8HCR5	Uncharacterized protein	0.098257	0.00685167
B0FFP0	Chloroplast 23 kDa polypeptide of photosystem II (Fragment)	0.095414	7.13898e-05
Q0D5P8	PsbQ-1	0.095225	0.00101623
Q6YUV4	Os02g0189000 protein	0.092887	0.000151027
A0A0E0FM55	Uncharacterized protein	0.090143	0.000275774
B9FQT0	Uncharacterized protein	0.089692	0.000937594
Q0DFC9	PetE	0.08821	0.00132603
Q0DJF9	Os05g0291700 protein	0.087582	0.000131222
A0A0E0IMQ4	Uncharacterized protein	0.08737	0.0498439
Q0DXV3	Os02g0731600 protein (Fragment)	0.08513	0.00457719
Q710P3	Putative ribosomal protein L32	0.084789	0.000789864
Q8GTK8	Os07g0212200 protein	0.081351	0.000642282
Q6Z3V7	PsaE﻿	0.079459	0.000331059
Q943K1	PsbS	0.078539	3.61611e-05
Q53N83	Chlorophyll a-b binding protein, chloroplastic	0.077709	0.000443082
A0A173CU67	50S ribosomal protein L28, chloroplastic	0.076781	3.3115e-05
Q6ZK86	Os08g0504500 protein	0.074951	0.00278712
Q6Z8K7	ATP synthase F1, delta subunit	0.071867	0.000318472
Q8GRU9	Phosphoribulokinase	0.068497	1.8887e-06
Q75GR6	50S ribosomal protein L17, putative, expressed	0.06843	0.000149316
A2XZJ9	Uncharacterized protein	0.067438	2.28209e-05
Q6ZF30	Chlorophyll a-b binding protein, chloroplastic	0.067236	2.69487e-06
Q10HD0	Chlorophyll a-b binding protein, chloroplastic	0.06669	0.000103131
Q7XV11	Chlorophyll a-b binding protein, chloroplastic	0.066126	0.00102233
Q9ZSU0	Chlorophyll a-b binding protein, chloroplastic	0.065343	0.000340544
Q7X8A1	Glyceraldehyde-3-phosphate dehydrogenase	0.064003	6.17864e-05
A0A0E0GHE0	Ribulose-phosphate 3-epimerase	0.062889	0.00126936
B7E5F1	Carbonic anhydrase	0.061217	2.10359e-05
Q6Z411	Chlorophyll a-b binding protein, chloroplastic	0.060195	9.5504e-05
A0A0P0V3F2	Os01g0523401 protein	0.058593	0.0148105
Q53RP2	Remorin, C-terminal region family protein, expressed	0.058533	9.27846e-05
Q84PA4	ATP synthase B chain, chloroplast	0.056936	1.6498e-05
Q8H4P7	PsbR	0.056275	5.9543e-07
A3CIH3	Uncharacterized protein	0.054315	0.0203391
Q84PB4	PsaD	0.051092	1.00617e-05
Q8S6H6	Ribosomal protein S7	0.048821	0.0135763
Q6H748	Chlorophyll a-b binding protein, chloroplastic	0.048695	0.00224702
Q2QSR7	Os12g0420200 protein	0.047492	1.29823e-05
Q0DG05	PsaH	0.043508	0.00234101
Q69S39	petC	0.042012	5.15299e-05
Q6Z506	psbH	0.036483	0.000593205
Q8S7T5	ATP synthase subunit alpha	0.035326	2.78068e-05
Q6ENG7	ATP synthase subunit beta, chloroplastic	0.035073	8.08661e-06
A0A0E0FX06	Uncharacterized protein	0.034196	0.00121099
E9KIN7	ATP synthase CF0 subunit I	0.033459	0.000379005
A0A0E0HE93	Uncharacterized protein	0.033143	0.000394962
Q69QR6	PsaG	0.032772	0.0384309
Q0E032	Os02g0581100 protein	0.03257	6.04487e-05
B8BNI3	Uncharacterized protein	0.032088	6.02582e-05
Q69V60	Os06g0608300 protein	0.031585	2.95651e-05
H5ZXB0	Uncharacterized protein orf313	0.031325	7.43725e-05
A3AAI1	Uncharacterized protein	0.029456	4.98994e-06
A2XL89	Uncharacterized protein	0.028846	5.47888e-05
B9FQ73	Uncharacterized protein	0.026951	0.000251092
B9FWC0	Uncharacterized protein	0.026925	7.65965e-06
Q84NW1	ATP synthase gamma chain	0.025572	3.92457e-05
A0A0E0HHL5	Uncharacterized protein	0.025519	0.000134539
C7IWD0	Os01g0791600 protein	0.023263	5.585e-06
Q10LV7	Psb27	0.020857	0.00701491
A0A0E0H916	Uncharacterized protein	0.020745	5.56832e-05
Q94GE8	Expressed protein	0.019888	0.000130445
Q84PB5	PsaK	0.019419	0.00262431
Q6Z8J5	Peptidylprolyl isomerase	0.018849	0.00544221
A2ZJY0	Uncharacterized protein	0.016845	5.85963e-06
Q7F2L7	psbE	0.01618	0.000460973
A0A0E0HED1	Uncharacterized protein	0.015306	0.0475322
Q9ZSU5	Photosystem-1 F subunit	0.014416	2.65283e-05
Q8S6F4	Putative atpE; ATPase epsilon subunit from chromosome 10 chloroplast insertion	0.014018	0.00593202
Q2QND6	Os12g0569500 protein	0.012681	0.00452857
Q10RI6	Expressed protein	0.012278	0.00555861
Q6ENE4	Cytochrome b6	0.012224	0.0157865
P93443	Photosystem II 10 kDa polypeptide	0.010227	0.000109447
Q7G3F1	Apocytochrome f, putative	0.007421	0.000887082
P18566	Ribulose bisphosphate carboxylase small chain A(Rbcs)	0.005498	8.29398e-05
Q0IWS0	Os10g0492300 protein	0.005272	0.0205768
Q6ENG6	Ribulose bisphosphate carboxylase large chain(rbcL)	0.002731	0.000121679
