# Supplementary material for: OsCpn60β1 is Essential for Chloroplast Development in Rice (Oryza sativa L.)
Source: Int J Mol Sci. 2020 Jun 4;21(11):4023. doi: 10.3390/ijms21114023 (PMC7313468; doi:10.3390/ijms21114023)
Supplement: Supplementary file 1 [file ijms-21-04023-s001.zip › Supplementary materia/Table S2.xlsx]

## Sheet: Sheet1
Table S2 DAPs in photosynthesis metabolism pathway.
Protein ID	Description	Fold changes(mutant/WT)	t test p value
P41344	PetH-1	0.255238	0.000136566
Q0JG75	Psb28	0.218428	0.00843137
Q6ZFJ3	PetH-2	0.134299	9.40186e-06
Q0J8M	PetF-1	0.125718	1.63849e-06
Q943W1	PsbO	0.112083	1.85576e-05
Q0D5P8	PsbQ-1	0.095225	0.00101623
Q0DFC9	PetE	0.08821	0.00132603
Q6Z3V7	PsaE﻿	0.079459	0.000331059
Q943K1	PsbS	0.078539	3.61611e-05
Q6Z8K7	ATP synthase F1, delta subunit	0.071867	0.000318472
Q84PA4	ATP synthase B chain, chloroplast	0.056936	1.6498e-05
Q8H4P7	PsbR	0.056275	5.9543e-07
Q84PB4	PsaD	0.051092	1.00617e-05
Q0DG05	PsaH	0.043508	0.00234101
Q69S39	PetC	0.042012	5.15299e-05
Q6Z506	PsbH	0.036483	0.000593205
Q8S7T5	ATP synthase subunit alpha	0.035326	2.78068e-05
Q69QR6	PsaG	0.032772	0.0384309
Q84NW1	ATP synthase gamma chain	0.025572	3.92457e-05
Q10LV7	Psb27	0.020857	0.00701491
Q84PB5	PsaK	0.019419	0.00262431
Q7F2L7	PsbE	0.01618	0.000460973
Q10F16	PetF-2	0.164899	0.00015573
Q6EP57	PsbQ-2	0.155937	0.000146025
P12330	Chlorophyll a-b binding protein 1, chloroplastic	0.139617	6.61239e-05
Q6YWJ7	Chlorophyll a-b binding protein, chloroplastic	0.125137	1.98331e-05
P12331	Chlorophyll a-b binding protein 2, chloroplastic	0.104471	2.24135e-05
Q53N83	Chlorophyll a-b binding protein, chloroplastic	0.077709	0.000443082
Q6ZF30	Chlorophyll a-b binding protein, chloroplastic	0.067236	2.69487e-06
Q10HD0	Chlorophyll a-b binding protein, chloroplastic	0.06669	0.000103131
Q7XV11	Chlorophyll a-b binding protein, chloroplastic	0.066126	0.00102233
Q9ZSU0	Chlorophyll a-b binding protein, chloroplastic	0.065343	0.000340544
Q6Z411	Chlorophyll a-b binding protein, chloroplastic	0.060195	9.5504e-05
Q6H748	Chlorophyll a-b binding protein, chloroplastic	0.048695	0.00224702
A7J2C3	Fructose-1,6-bisphosphatase 2	4.46147	0.00154139
Q7FAH2	Glyceraldehyde-3-phosphate dehydrogenase 2, cytosolic	2.37589	1.62413e-05
Q6K5G8	Glyceraldehyde-3-phosphate dehydrogenase 3, cytosolic	2.27685	0.00056901
B9FU86	Uncharacterized protein	2.23347	0.000438797
A0A0P0WP33	Phosphoglycerate kinase	0.315569	0.000166567
Q7XZW5	Malate dehydrogenase	0.275984	2.41225e-05
O64422	Fructose-1,6-bisphosphatase, chloroplastic	0.250436	0.00015199
Q9SNK3	Glyceraldehyde-3-phosphate dehydrogenase	0.217282	0.000689252
Q0JHF8	Fructose-1,6-bisphosphatase, cytosolic	0.158628	6.44588e-06
Q40677	Fructose-bisphosphate aldolase, chloroplastic	0.116781	9.33066e-05
Q69V57	Fructose-bisphosphate aldolase	0.113635	0.000230589
Q7X8A1	Glyceraldehyde-3-phosphate dehydrogenase	0.064003	6.17864e-05
P18566	Ribulose bisphosphate carboxylase small chain A(Rbcs)	0.005498	8.29398e-05
Q6ENG6	Ribulose bisphosphate carboxylase large chain(rbcL)	0.002731	0.000121679
