# Supplementary material for: OsCpn60β1 is Essential for Chloroplast Development in Rice (Oryza sativa L.)
Source: Int J Mol Sci. 2020 Jun 4;21(11):4023. doi: 10.3390/ijms21114023 (PMC7313468; doi:10.3390/ijms21114023)
Supplement: Supplementary file 1 [file ijms-21-04023-s001.zip › Supplementary materia/Table S3.xlsx]

## Sheet: Sheet1
Table S3 DAPs in ribosome pathway.
Protein ID	Description	Fold changes(mutant/WT)	t test p value
Q6KA00	50S ribosomal protein L9, mitochondrion	0.162274	7.68119e-05
Q850L8	50S ribosomal protein L6, chloroplastic	0.123084	8.76588e-05
Q9ZST0	50S ribosomal protein L5, chloroplastic	0.226878	0.00298744
Q10NM5	50S ribosomal protein L4, chloroplastic	0.122095	0.000110197
Q6ENC8	50S ribosomal protein L23, chloroplastic	0.159575	0.0386337
Q8RVB1	50S ribosomal protein L31, chloroplastic	0.139136	1.43043e-05
Q6Z6A0	50S ribosomal protein L29 , chloroplastic	0.319941	0.00218118
A0A173CU67	50S ribosomal protein L28, chloroplastic	0.076781	3.3115e-05
O65037	50S ribosomal protein L27, chloroplastic	0.122457	1.96397e-05
Q6ENF2	50S ribosomal protein L33, chloroplastic	0.144685	0.000234106
P12139	50S ribosomal protein L20, chloroplastic	0.218199	0.0379101
Q8SAY0	50S ribosomal protein L18, chloroplastic	0.256868	5.89906e-05
Q10PV6	50S ribosomal protein L15, chloroplast	0.125625	1.13501e-06
Q7F4T2	50S ribosomal protein L14, chloroplastic	0.190786	0.00591067
O22386	50S ribosomal protein L12, chloroplastic	0.256453	0.000137695
Q9AYT6	50S ribosomal protein L11, chloroplastic	0.299646	5.56558e-05
Q9ZSS9	50S ribosomal protein L10, chloroplastic	0.207895	0.000104588
Q60E59	50S ribosomal protein L1, chloroplastic	0.299646	5.56558e-05
Q6K8B8	40S ribosomal protein S3a, cytoplasm	2.03142	0.00470325
Q7XZX4	40S ribosomal protein S29, cytoplasm	2.6707	0.0109881
Q6ENH2	30S ribosomal protein S4, chloroplastic	0.233209	0.000615915
Q6Z510	30S ribosomal protein S3, chloroplastic	0.24795	0.000250386
Q6EN80	30S ribosomal protein S19, chloroplastic	0.178238	7.36673e-05
Q9ZST1	30S ribosomal protein S17, chloroplastic	0.234567	0.000125928
Q75IA5	30S ribosomal protein S13,mitochondrion	0.11031	0.000194021
Q75LC1	30S ribosomal protein S1, chloroplastic	0.280156	0.0223153
A6MZG9	30S ribosomal protein S10 , chloroplastic	0.238911	0.000508422
