# Supplementary material for: OsCpn60β1 is Essential for Chloroplast Development in Rice (Oryza sativa L.)
Source: Int J Mol Sci. 2020 Jun 4;21(11):4023. doi: 10.3390/ijms21114023 (PMC7313468; doi:10.3390/ijms21114023)
Supplement: Supplementary file 1 [file ijms-21-04023-s001.zip › Supplementary materia/Table S4.xlsx]

## Sheet: Primer sequence
Table S4 Primers sequence in this study were listed.
Primer name	Primer sequences (5’-3’)	Annotation
g60RNA1-F	TAGGTCTCCGGCTGCGCCAACgttttagagctagaa	For OsCAF1:Cas9 vector construction
g60RNA1-R	AT GGTCTCAAGCCATGAGGCCtgcaccagccgggaa	For OsCAF1:Cas10 vector construction
g60RNA2-F	TAGGTCTCCGCACGCCTTCAGgttttagagctagaa	For OsCAF1:Cas11 vector construction
g60RNA2-R	AT GGTCTCAGTGCATTGCGTGtgcaccagccgggaa	For OsCAF1:Cas12 vector construction
JD-60β1F	TTAATGTTGTCATTGCTGAACAGGA	For genotyping
JD-60β1R	GTCCAAGAACTTTGGAGCTCACCTGA	For genotyping
OE-60β1F	GGTACCATGGCTTCAACATTCGGTGCCACTTC	For subcellular localization
OE-60β1R	TCTAGAGTACCCGTAGCCGGAGTTGTCCATC	For subcellular localization
GUS-60β1F	GAATTCCTAGCTCAGCTGTGTGTTGCTGCGGC	For GUS stainin
GUS-60β1R	GGTACCGATTTCCTGTTCAGCAATGACAACA	For GUS stainin
RT-60β1F	AGGGTAAAAGCTGCCAAGGA	For qRT-PCR
RT-60β1R	TTCCTTCCCTTTGGTCCCAG	For qRT-PCR
Actin-1F	CAACACCCCTGCTATGTACG	For qRT-PCR
Actin-1R	CATCACCAGAGTCCAACACA	For qRT-PCR
RT-16S-1F	ATGCAAGTCGAACGGGAAGT	For qRT-PCR
RT-16S-1R	GTGTCTCAGTCCCAGTGTGG	For qRT-PCR
RT-23S-1F	AGTGCCGGAAGTCAAGGAAG	For qRT-PCR
RT-23S-1R	GATCGTTACGCCTTTCGTGC	For qRT-PCR
